# Supplementary material for: Helicase LSH/Hells regulates kinetochore function, histone H3/Thr3 phosphorylation and centromere transcription during oocyte meiosis
Source: Nat Commun. 2020 Sep 8;11:4486. doi: 10.1038/s41467-020-18009-3 (PMC7478982; doi:10.1038/s41467-020-18009-3)
Supplement: Supplementary file 3 — Supplementary Data 1 [file 41467_2020_18009_MOESM3_ESM.xlsx]

## Sheet: Sheet1
	Supplementary Data 1
	LSH PCR Array analysis by replicate (Figure 3c)
	Fold up/down regulation in Lsh KO
		R1	R2	R3		Mean	StDev	P-value
	Kdm1	1.2205	-1.2879	1.1329	Kdm1	0.355167	1.42361	0.47658
	Ash1l	1.2121	-1.0905	1.4743	Ash1l	0.531967	1.4112	0.596427
	Atf2	1.9419	-1.2016	1.2924	Atf2	0.677567	1.65949	0.753385
	Aurka	2.1398	-1.3613	-4.1125	Aurka	-1.11133	3.13364	0.308038
	Aurkb	1.1309	-1.1057	-3.8106	Aurkb	-1.2618	2.47445	0.188544
	Aurkc	3.0898	1.3059	2.2346	Aurkc	2.2101	0.892202	0.0785847
	Carm1	1.5342	-1.3149	-1.1487	Carm1	-0.3098	1.59911	0.228985
	Cdyl	-1.4464	-1.9386	-1.2924	Cdyl	-1.55913	0.337528	0.000194166
	Ciita	1.5342	-1.244	1.3472	Ciita	0.5458	1.55283	0.63907
	Csrp2bp	1.4414	-1.3333	1.0644	Csrp2bp	0.390833	1.50499	0.521899
	Dnmt1	2.3743	-1.3519	-2.2658	Dnmt1	-0.414467	2.45799	0.375312
	Dnmt3a	1.5556	-1.0175	1.3851	Dnmt3a	0.641067	1.43889	0.687967
	Dnmt3b	1.3923	-1.5	1.181	Dnmt3b	0.357767	1.61234	0.528187
	Dot1l	2.2462	-1.1933	-1.2142	Dot1l	-0.0537667	1.99186	0.411345
	Dzip3	1.2636	-1.3899	1.366	Dzip3	0.413233	1.5624	0.550855
	Ehmt1	1.4717	-1.2184	1.0644	Ehmt1	0.439233	1.44993	0.53962
	Ehmt2	1.1547	-1.3333	1.007	Ehmt2	0.276133	1.39577	0.419825
	Esco1	1.8888	-1.6876	-1.0281	Esco1	-0.275633	1.90324	0.310244
	Esco2	3.5247	-1.1527	-1.3566	Esco2	0.338467	2.76124	0.699461
	Hat1	2.2153	-1.5637	-1.3566	Hat1	-0.235	2.12455	0.370974
	Hdac1	1.8245	-1.0981	-1.3566	Hdac1	-0.210067	1.76672	0.301144
	Hdac10	1.8372	1.1134	1.1647	Hdac10	1.37177	0.403892	0.186098
	Hdac11	1.1954	-1.0607	1.0353	Hdac11	0.39	1.25889	0.448548
	Hdac2	-1.0443	-1.9119	-1.3104	Hdac2	-1.4222	0.444474	0.000702482
	Hdac3	2.0385	-1.2016	1.2226	Hdac3	0.6865	1.68526	0.763435
	Hdac4	1.4118	-1.1851	1.1975	Hdac4	0.474733	1.44145	0.562202
	Hdac5	1.0407	-1.0981	1.1329	Hdac5	0.3585	1.26229	0.428443
	Hdac6	2.0244	-1.2968	1.0867	Hdac6	0.604767	1.71225	0.70973
	Hdac7	1.7261	-1.0035	1.181	Hdac7	0.634533	1.44452	0.683859
	Hdac8	1.2037	-1.1057	1.1892	Hdac8	0.429067	1.32917	0.498212
	Hdac9	-1.0371	-1.3708	1.1647	Hdac9	-0.4144	1.37768	0.149996
	Kdm5b	1.4515	-1.2527	1.181	Kdm5b	0.459933	1.48934	0.564028
	Kdm5c	1.4216	-1.1368	1.1728	Kdm5c	0.485867	1.41077	0.562168
	Kdm4a	1.4414	-1.2702	1.2924	Kdm4a	0.487867	1.52435	0.591845
	Kdm4c	1.2121	-1.2879	1	Kdm4c	0.308067	1.38621	0.436046
	Kdm6b	1.7502	1.0389	1.2658	Kdm6b	1.35163	0.363335	0.168993
	Kat2a	1.1076	-1.244	1.1647	Kat2a	0.342767	1.37448	0.454104
	Kat2b	2.0669	-1.0461	-1.5583	Kat2b	-0.179167	1.96194	0.356658
	Kat5	1.5342	-1.1607	-1.0281	Kat5	-0.2182	1.51907	0.237166
	Mll3	1.633	-1.7963	-1.2483	Mll3	-0.470533	1.8422	0.238965
	Mll5	1.2636	-1.0905	1.0718	Mll5	0.414967	1.30729	0.481542
	Mysm1	2.0244	-1.1447	1.3104	Mysm1	0.730033	1.66235	0.792443
	Myst1	1.1547	-1.3241	-1.0425	Myst1	-0.403967	1.35717	0.147645
	Myst2	2.3908	1.459	1.9453	Myst2	1.9317	0.466049	0.0257561
	Myst3	1.2205	-1.244	1.0497	Myst3	0.342067	1.37623	0.45419
	Myst4	1.3449	1.9793	1.5801	Myst4	1.63477	0.320714	0.0265811
	Ncoa1	-1.0157	-1.1527	1.2924	Ncoa1	-0.292	1.37384	0.178672
	Ncoa3	2.2462	-1.1688	1.4241	Ncoa3	0.833833	1.78238	0.879547
	Ncoa6	1.1	-1.2184	1.0353	Ncoa6	0.305633	1.32025	0.413853
	Nek6	2.0813	-1.0317	1.8277	Nek6	0.9591	1.72874	0.969277
	Nsd1	2.3094	-1.1933	1.3851	Nsd1	0.833733	1.81528	0.881637
	Pak1	1.5994	-1.0755	2.2658	Pak1	0.9299	1.7684	0.948556
	Prmt1	-1.2419	-1.1851	-1.1647	Prmt1	-1.19723	0.0400047	7.32026e-08
	Prmt2	1.3543	1.0461	1.7291	Prmt2	1.3765	0.342041	0.129259
	Prmt3	1.2037	-1.3899	1.1096	Prmt3	0.3078	1.471	0.460795
	Prmt5	1.2037	-1.1769	1	Prmt5	0.342267	1.31957	0.436648
	Prmt6	1.3356	1.0607	1.5052	Prmt6	1.3005	0.224319	0.0811125
	Prmt7	1.9419	-1.5966	-1.3287	Prmt7	-0.3278	1.97018	0.307923
	Prmt8	-1.6273	-4.6107	-1.5369	Prmt8	-2.59163	1.74915	0.0236596
	Rnf2	-1.3402	-1.3333	1.0943	Rnf2	-0.5264	1.40357	0.132724
	Rnf20	1.9965	-1.1212	1.1567	Rnf20	0.677333	1.61318	0.746467
	Rps6ka3	1.1388	-1.2269	1.2658	Rps6ka3	0.392567	1.40394	0.495285
	Rps6ka5	1.6217	1.1212	1.4241	Rps6ka5	1.389	0.252089	0.0556475
	Setd1a	2.5271	1.1769	1.2397	Setd1a	1.6479	0.762057	0.214849
	Setd1b	1.3264	-1.4489	-1.2226	Setd1b	-0.448367	1.54115	0.178903
	Setd2	1.6443	-1.1212	1.3195	Setd2	0.6142	1.51165	0.681301
	Setd3	1.3081	-1.0607	-1.021	Setd3	-0.257867	1.35631	0.183475
	Setd4	2.0669	-1.244	1.1096	Setd4	0.644167	1.70382	0.735853
	Setd5	1.2901	-1.279	1.2226	Setd5	0.411233	1.46417	0.524478
	Setd6	1.7994	1.0389	-1.0792	Setd6	0.586367	1.4917	0.656113
	Setd7	1.1388	-1.1134	1.1892	Setd7	0.404867	1.3151	0.476959
	Setd8	1.1076	-1.3803	-1.9453	Setd8	-0.739333	1.62425	0.137228
	Setdb1	1.7994	-1.0905	1.3104	Setdb1	0.6731	1.54677	0.73286
	Setdb2	4.1626	1.0755	1.1647	Setdb2	2.13427	1.75715	0.326154
	Smyd1	2.0244	-1.3059	1.4241	Smyd1	0.7142	1.77502	0.79416
	Smyd3	-1.5079	2.7226	-2.8284	Smyd3	-0.5379	2.89984	0.410296
	Suv39h1	1.6673	-1.4093	-1.1728	Suv39h1	-0.304933	1.71209	0.257263
	Suv420h1	-1.1038	-1.0461	1.6245	Suv420h1	-0.175133	1.5588	0.261672
	Ube2a	1.402	-1.4191	1.257	Ube2a	0.4133	1.58856	0.557171
	Ube2b	1.402	-1.0681	1.057	Ube2b	0.463633	1.33769	0.525601
	Usp16	1.1871	-1.4692	1.0281	Usp16	0.248667	1.48984	0.431704
	Usp21	1.5665	-7.1354	1.1329	Usp21	-1.47867	4.90367	0.430725
	Usp22	1.402	-1.1447	1.257	Usp22	0.504767	1.43032	0.58102
	Whsc1	1.6673	-1.4389	-1.1251	Whsc1	-0.2989	1.70999	0.25863
